# Supplementary material for: Inhibitor Trapping in N-Myristoyltransferases as a Mechanism for Drug Potency
Source: Int J Mol Sci. 2023 Jul 18;24(14):11610. doi: 10.3390/ijms241411610 (PMC10380619; doi:10.3390/ijms241411610)
Supplement: Supplementary file 1 [file ijms-24-11610-s001.zip]

Archive with 5 entries (5 files):
- ijms-2499732-supplementary.pdf
- Movie S1  MD simulations of HsNMT1_IMP1088 complex.mpg
- Movie S2  MD simulations of HsNMT1_compound 18 complex.mpg
- Movie S3  MD simulations of HsNMT1_compound 24 complex.mpg
- Movie S4  MD simulations of HsNMT1_compound 12 complex .mpg
